# Supplementary material for: Robust Satisficing Decision Making for Unmanned Aerial Vehicle Complex Missions under Severe Uncertainty
Source: PLoS One. 2016 Nov 11;11(11):e0166448. doi: 10.1371/journal.pone.0166448 (PMC5105955; doi:10.1371/journal.pone.0166448)
Supplement: S1 Data — (XLSX) [file pone.0166448.s002.xlsx]

## Sheet: Sheet1
State	1	2	3	4	5	6	7	8	9	10	11	12	13	14	15	16	17	18	19	20	21	22	23	24	25	26	27	28	29	30	31	32	33	34	35	36	37	38	39	40	41	42	43	44	45	46	47	48	49
Total numbder of states	110
Initial state S0	22
Action	[1,2,3,4]
Total number of actions	4
Enabled action at each state	[1,4]	[1,3,4]	[1,3,4]	[1,3,4]	[1,3,4]	[1,3,4]	[1,3,4]	[1,3,4]	[1,3,4]	[1,3]	[1,2,4]	[1,2,3,4]	[1,2,3,4]	[1,2,3,4]	[1,2,3,4]	[1,2,3,4]	[1,2,3,4]	[1,2,3,4]	[1,2,3,4]	[1,2,3]	[1,2,4]	[1,2,3,4]	[1,2,3,4]	[1,2,3,4]	[1,2,3,4]	[1,2,3,4]	[1,2,3,4]	[1,2,3,4]	[1,2,3,4]	[1,2,3]	[1,2,4]	[1,2,3,4]	[1,2,3,4]	[1,2,3,4]	[1,2,3,4]	[1,2,3,4]	[1,2,3,4]	[1,2,3,4]	[1,2,3,4]	[1,2,3]	[1,2,4]	[1,2,3,4]	[1,2,3,4]	[1,2,3,4]	[1,2,3,4]	[1,2,3,4]	[1,2,3,4]	[1,2,3,4]	[1,2,3,4]
Labeling function
	Atomic prposition	Home	R1	R2	R3	R4	Unsafe
	State no	22	19	92	99	55	[3,4,5, 6, 7,8,15,16, 43, 53, 63, 54, 57, 58, 68, 48, 95, 96,103,104,105,106,107,108]
transition matrix P
Taking action 1 (110×110 Sparse matrix)			Taking action 2 (110×110 Sparse matrix)					Taking action 3 (110×110 Sparse matrix)						Taking action 4 (110×110 Sparse matrix)
(1,11) 0.8490			(11,1) 0.8490					(2,1) 0.8380						(11,1) 0.1510
(2,11) 0.1620			(12,1) 0.1620					(3,2) 0.8380						(1,2) 0.8380
(1,12) 0.1510			(11,2) 0.1510					(12,2) 0.1510						(12,2) 0.1510
(2,12) 0.6870			(12,2) 0.6870					(4,3) 0.8380						(2,3) 0.8380
(3,12) 0.1620			(13,2) 0.1620					(13,3) 0.1510						(13,3) 0.1510
(2,13) 0.1510			(12,3) 0.1510					(5,4) 0.8380						(3,4) 0.8380
(3,13) 0.6870			(13,3) 0.6870					(14,4) 0.1510						(14,4) 0.1510
(4,13) 0.1620			(14,3) 0.1620					(6,5) 0.8380						(4,5) 0.8380
(3,14) 0.1510			(13,4) 0.1510					(15,5) 0.1510						(15,5) 0.1510
(4,14) 0.6870			(14,4) 0.6870					(7,6) 0.8380						(5,6) 0.8380
(5,14) 0.1620			(15,4) 0.1620					(16,6) 0.1510						(16,6) 0.1510
(4,15) 0.1510			(14,5) 0.1510					(8,7) 0.8380						(6,7) 0.8380
(5,15) 0.6870			(15,5) 0.6870					(17,7) 0.1510						(17,7) 0.1510
(6,15) 0.1620			(16,5) 0.1620					(9,8) 0.8380						(7,8) 0.8380
(5,16) 0.1510			(15,6) 0.1510					(18,8) 0.1510						(18,8) 0.1510
(6,16) 0.6870			(16,6) 0.6870					(10,9) 0.8380						(8,9) 0.8380
(7,16) 0.1620			(17,6) 0.1620					(19,9) 0.1510						(19,9) 0.1510
(6,17) 0.1510			(16,7) 0.1510					(20,10) 0.1510						(9,10) 0.8380
(7,17) 0.6870			(17,7) 0.6870					(12,11) 0.6870						(1,11) 0.1620
(8,17) 0.1620			(18,7) 0.1620					(2,12) 0.1620						(21,11) 0.1510
(7,18) 0.1510			(17,8) 0.1510					(13,12) 0.6870						(2,12) 0.1620
(8,18) 0.6870			(18,8) 0.6870					(22,12) 0.1510						(11,12) 0.6870
(9,18) 0.1620			(19,8) 0.1620					(3,13) 0.1620						(22,12) 0.1510
(8,19) 0.1510			(18,9) 0.1510					(14,13) 0.6870						(3,13) 0.1620
(9,19) 0.6870			(19,9) 0.6870					(23,13) 0.1510						(12,13) 0.6870
(10,19) 0.1620			(20,9) 0.1620					(4,14) 0.1620						(23,13) 0.1510
(9,20) 0.1510			(19,10) 0.1510					(15,14) 0.6870						(4,14) 0.1620
(10,20) 0.8380			(20,10) 0.8380					(24,14) 0.1510						(13,14) 0.6870
(11,21) 0.8490			(21,11) 0.8490					(5,15) 0.1620						(24,14) 0.1510
(12,21) 0.1620			(22,11) 0.1620					(16,15) 0.6870						(5,15) 0.1620
(11,22) 0.1510			(21,12) 0.1510					(25,15) 0.1510						(14,15) 0.6870
(12,22) 0.6870			(22,12) 0.6870					(6,16) 0.1620						(25,15) 0.1510
(13,22) 0.1620			(23,12) 0.1620					(17,16) 0.6870						(6,16) 0.1620
(12,23) 0.1510			(22,13) 0.1510					(26,16) 0.1510						(15,16) 0.6870
(13,23) 0.6870			(23,13) 0.6870					(7,17) 0.1620						(26,16) 0.1510
(14,23) 0.1620			(24,13) 0.1620					(18,17) 0.6870						(7,17) 0.1620
(13,24) 0.1510			(23,14) 0.1510					(27,17) 0.1510						(16,17) 0.6870
(14,24) 0.6870			(24,14) 0.6870					(8,18) 0.1620						(27,17) 0.1510
(15,24) 0.1620			(25,14) 0.1620					(19,18) 0.6870						(8,18) 0.1620
(14,25) 0.1510			(24,15) 0.1510					(28,18) 0.1510						(17,18) 0.6870
(15,25) 0.6870			(25,15) 0.6870					(9,19) 0.1620						(28,18) 0.1510
(16,25) 0.1620			(26,15) 0.1620					(20,19) 0.6870						(9,19) 0.1620
(15,26) 0.1510			(25,16) 0.1510					(29,19) 0.1510						(18,19) 0.6870
(16,26) 0.6870			(26,16) 0.6870					(10,20) 0.1620						(29,19) 0.1510
(17,26) 0.1620			(27,16) 0.1620					(30,20) 0.1510						(19,20) 0.6870
(16,27) 0.1510			(26,17) 0.1510					(22,21) 0.6870						(11,21) 0.1620
(17,27) 0.6870			(27,17) 0.6870					(12,22) 0.1620						(31,21) 0.1510
(18,27) 0.1620			(28,17) 0.1620					(23,22) 0.6870						(12,22) 0.1620
(17,28) 0.1510			(27,18) 0.1510					(32,22) 0.1510						(21,22) 0.6870
(18,28) 0.6870			(28,18) 0.6870					(13,23) 0.1620						(32,22) 0.1510
(19,28) 0.1620			(29,18) 0.1620					(24,23) 0.6870						(13,23) 0.1620
(18,29) 0.1510			(28,19) 0.1510					(33,23) 0.1510						(22,23) 0.6870
(19,29) 0.6870			(29,19) 0.6870					(14,24) 0.1620						(33,23) 0.1510
(20,29) 0.1620			(30,19) 0.1620					(25,24) 0.6870						(14,24) 0.1620
(19,30) 0.1510			(29,20) 0.1510					(34,24) 0.1510						(23,24) 0.6870
(20,30) 0.8380			(30,20) 0.8380					(15,25) 0.1620						(34,24) 0.1510
(21,31) 0.8490			(31,21) 0.8490					(26,25) 0.6870						(15,25) 0.1620
(22,31) 0.1620			(32,21) 0.1620					(35,25) 0.1510						(24,25) 0.6870
(21,32) 0.1510			(31,22) 0.1510					(16,26) 0.1620						(35,25) 0.1510
(22,32) 0.6870			(32,22) 0.6870					(27,26) 0.6870						(16,26) 0.1620
(23,32) 0.1620			(33,22) 0.1620					(36,26) 0.1510						(25,26) 0.6870
(22,33) 0.1510			(32,23) 0.1510					(17,27) 0.1620						(36,26) 0.1510
(23,33) 0.6870			(33,23) 0.6870					(28,27) 0.6870						(17,27) 0.1620
(24,33) 0.1620			(34,23) 0.1620					(37,27) 0.1510						(26,27) 0.6870
(23,34) 0.1510			(33,24) 0.1510					(18,28) 0.1620						(37,27) 0.1510
(24,34) 0.6870			(34,24) 0.6870					(29,28) 0.6870						(18,28) 0.1620
(25,34) 0.1620			(35,24) 0.1620					(38,28) 0.1510						(27,28) 0.6870
(24,35) 0.1510			(34,25) 0.1510					(19,29) 0.1620						(38,28) 0.1510
(25,35) 0.6870			(35,25) 0.6870					(30,29) 0.6870						(19,29) 0.1620
(26,35) 0.1620			(36,25) 0.1620					(39,29) 0.1510						(28,29) 0.6870
(25,36) 0.1510			(35,26) 0.1510					(20,30) 0.1620						(39,29) 0.1510
(26,36) 0.6870			(36,26) 0.6870					(40,30) 0.1510						(29,30) 0.6870
(27,36) 0.1620			(37,26) 0.1620					(32,31) 0.6870						(21,31) 0.1620
(26,37) 0.1510			(36,27) 0.1510					(22,32) 0.1620						(41,31) 0.1510
(27,37) 0.6870			(37,27) 0.6870					(33,32) 0.6870						(22,32) 0.1620
(28,37) 0.1620			(38,27) 0.1620					(42,32) 0.1510						(31,32) 0.6870
(27,38) 0.1510			(37,28) 0.1510					(23,33) 0.1620						(42,32) 0.1510
(28,38) 0.6870			(38,28) 0.6870					(34,33) 0.6870						(23,33) 0.1620
(29,38) 0.1620			(39,28) 0.1620					(43,33) 0.1510						(32,33) 0.6870
(28,39) 0.1510			(38,29) 0.1510					(24,34) 0.1620						(43,33) 0.1510
(29,39) 0.6870			(39,29) 0.6870					(35,34) 0.6870						(24,34) 0.1620
(30,39) 0.1620			(40,29) 0.1620					(44,34) 0.1510						(33,34) 0.6870
(29,40) 0.1510			(39,30) 0.1510					(25,35) 0.1620						(44,34) 0.1510
(30,40) 0.8380			(40,30) 0.8380					(36,35) 0.6870						(25,35) 0.1620
(31,41) 0.8490			(41,31) 0.8490					(45,35) 0.1510						(34,35) 0.6870
(32,41) 0.1620			(42,31) 0.1620					(26,36) 0.1620						(45,35) 0.1510
(31,42) 0.1510			(41,32) 0.1510					(37,36) 0.6870						(26,36) 0.1620
(32,42) 0.6870			(42,32) 0.6870					(46,36) 0.1510						(35,36) 0.6870
(33,42) 0.1620			(43,32) 0.1620					(27,37) 0.1620						(46,36) 0.1510
(32,43) 0.1510			(42,33) 0.1510					(38,37) 0.6870						(27,37) 0.1620
(33,43) 0.6870			(43,33) 0.6870					(47,37) 0.1510						(36,37) 0.6870
(34,43) 0.1620			(44,33) 0.1620					(28,38) 0.1620						(47,37) 0.1510
(33,44) 0.1510			(43,34) 0.1510					(39,38) 0.6870						(28,38) 0.1620
(34,44) 0.6870			(44,34) 0.6870					(48,38) 0.1510						(37,38) 0.6870
(35,44) 0.1620			(45,34) 0.1620					(29,39) 0.1620						(48,38) 0.1510
(34,45) 0.1510			(44,35) 0.1510					(40,39) 0.6870						(29,39) 0.1620
(35,45) 0.6870			(45,35) 0.6870					(49,39) 0.1510						(38,39) 0.6870
(36,45) 0.1620			(46,35) 0.1620					(30,40) 0.1620						(49,39) 0.1510
(35,46) 0.1510			(45,36) 0.1510					(50,40) 0.1510						(39,40) 0.6870
(36,46) 0.6870			(46,36) 0.6870					(42,41) 0.6870						(31,41) 0.1620
(37,46) 0.1620			(47,36) 0.1620					(32,42) 0.1620						(51,41) 0.1510
(36,47) 0.1510			(46,37) 0.1510					(43,42) 0.6870						(32,42) 0.1620
(37,47) 0.6870			(47,37) 0.6870					(52,42) 0.1510						(41,42) 0.6870
(38,47) 0.1620			(48,37) 0.1620					(33,43) 0.1620						(52,42) 0.1510
(37,48) 0.1510			(47,38) 0.1510					(44,43) 0.6870						(33,43) 0.1620
(38,48) 0.6870			(48,38) 0.6870					(53,43) 0.1510						(42,43) 0.6870
(39,48) 0.1620			(49,38) 0.1620					(34,44) 0.1620						(53,43) 0.1510
(38,49) 0.1510			(48,39) 0.1510					(45,44) 0.6870						(34,44) 0.1620
(39,49) 0.6870			(49,39) 0.6870					(54,44) 0.1510						(43,44) 0.6870
(40,49) 0.1620			(50,39) 0.1620					(35,45) 0.1620						(54,44) 0.1510
(39,50) 0.1510			(49,40) 0.1510					(46,45) 0.6870						(35,45) 0.1620
(40,50) 0.8380			(50,40) 0.8380					(55,45) 0.1510						(44,45) 0.6870
(41,51) 0.8490			(51,41) 0.8490					(36,46) 0.1620						(55,45) 0.1510
(42,51) 0.1620			(52,41) 0.1620					(47,46) 0.6870						(36,46) 0.1620
(41,52) 0.1510			(51,42) 0.1510					(56,46) 0.1510						(45,46) 0.6870
(42,52) 0.6870			(52,42) 0.6870					(37,47) 0.1620						(56,46) 0.1510
(43,52) 0.1620			(53,42) 0.1620					(48,47) 0.6870						(37,47) 0.1620
(42,53) 0.1510			(52,43) 0.1510					(57,47) 0.1510						(46,47) 0.6870
(43,53) 0.6870			(53,43) 0.6870					(38,48) 0.1620						(57,47) 0.1510
(44,53) 0.1620			(54,43) 0.1620					(49,48) 0.6870						(38,48) 0.1620
(43,54) 0.1510			(53,44) 0.1510					(58,48) 0.1510						(47,48) 0.6870
(44,54) 0.6870			(54,44) 0.6870					(39,49) 0.1620						(58,48) 0.1510
(45,54) 0.1620			(55,44) 0.1620					(50,49) 0.6870						(39,49) 0.1620
(44,55) 0.1510			(54,45) 0.1510					(59,49) 0.1510						(48,49) 0.6870
(45,55) 0.6870			(55,45) 0.6870					(40,50) 0.1620						(59,49) 0.1510
(46,55) 0.1620			(56,45) 0.1620					(60,50) 0.1510						(49,50) 0.6870
(45,56) 0.1510			(55,46) 0.1510					(52,51) 0.6870						(41,51) 0.1620
(46,56) 0.6870			(56,46) 0.6870					(42,52) 0.1620						(61,51) 0.1510
(47,56) 0.1620			(57,46) 0.1620					(53,52) 0.6870						(42,52) 0.1620
(46,57) 0.1510			(56,47) 0.1510					(62,52) 0.1510						(51,52) 0.6870
(47,57) 0.6870			(57,47) 0.6870					(43,53) 0.1620						(62,52) 0.1510
(48,57) 0.1620			(58,47) 0.1620					(54,53) 0.6870						(43,53) 0.1620
(47,58) 0.1510			(57,48) 0.1510					(63,53) 0.1510						(52,53) 0.6870
(48,58) 0.6870			(58,48) 0.6870					(44,54) 0.1620						(63,53) 0.1510
(49,58) 0.1620			(59,48) 0.1620					(55,54) 0.6870						(44,54) 0.1620
(48,59) 0.1510			(58,49) 0.1510					(64,54) 0.1510						(53,54) 0.6870
(49,59) 0.6870			(59,49) 0.6870					(45,55) 0.1620						(64,54) 0.1510
(50,59) 0.1620			(60,49) 0.1620					(56,55) 0.6870						(45,55) 0.1620
(49,60) 0.1510			(59,50) 0.1510					(65,55) 0.1510						(54,55) 0.6870
(50,60) 0.8380			(60,50) 0.8380					(46,56) 0.1620						(65,55) 0.1510
(51,61) 0.8490			(61,51) 0.8490					(57,56) 0.6870						(46,56) 0.1620
(52,61) 0.1620			(62,51) 0.1620					(66,56) 0.1510						(55,56) 0.6870
(51,62) 0.1510			(61,52) 0.1510					(47,57) 0.1620						(66,56) 0.1510
(52,62) 0.6870			(62,52) 0.6870					(58,57) 0.6870						(47,57) 0.1620
(53,62) 0.1620			(63,52) 0.1620					(67,57) 0.1510						(56,57) 0.6870
(52,63) 0.1510			(62,53) 0.1510					(48,58) 0.1620						(67,57) 0.1510
(53,63) 0.6870			(63,53) 0.6870					(59,58) 0.6870						(48,58) 0.1620
(54,63) 0.1620			(64,53) 0.1620					(68,58) 0.1510						(57,58) 0.6870
(53,64) 0.1510			(63,54) 0.1510					(49,59) 0.1620						(68,58) 0.1510
(54,64) 0.6870			(64,54) 0.6870					(60,59) 0.6870						(49,59) 0.1620
(55,64) 0.1620			(65,54) 0.1620					(69,59) 0.1510						(58,59) 0.6870
(54,65) 0.1510			(64,55) 0.1510					(50,60) 0.1620						(69,59) 0.1510
(55,65) 0.6870			(65,55) 0.6870					(70,60) 0.1510						(59,60) 0.6870
(56,65) 0.1620			(66,55) 0.1620					(62,61) 0.6870						(51,61) 0.1620
(55,66) 0.1510			(65,56) 0.1510					(52,62) 0.1620						(71,61) 0.1510
(56,66) 0.6870			(66,56) 0.6870					(63,62) 0.6870						(52,62) 0.1620
(57,66) 0.1620			(67,56) 0.1620					(72,62) 0.1510						(61,62) 0.6870
(56,67) 0.1510			(66,57) 0.1510					(53,63) 0.1620						(72,62) 0.1510
(57,67) 0.6870			(67,57) 0.6870					(64,63) 0.6870						(53,63) 0.1620
(58,67) 0.1620			(68,57) 0.1620					(73,63) 0.1510						(62,63) 0.6870
(57,68) 0.1510			(67,58) 0.1510					(54,64) 0.1620						(73,63) 0.1510
(58,68) 0.6870			(68,58) 0.6870					(65,64) 0.6870						(54,64) 0.1620
(59,68) 0.1620			(69,58) 0.1620					(74,64) 0.1510						(63,64) 0.6870
(58,69) 0.1510			(68,59) 0.1510					(55,65) 0.1620						(74,64) 0.1510
(59,69) 0.6870			(69,59) 0.6870					(66,65) 0.6870						(55,65) 0.1620
(60,69) 0.1620			(70,59) 0.1620					(75,65) 0.1510						(64,65) 0.6870
(59,70) 0.1510			(69,60) 0.1510					(56,66) 0.1620						(75,65) 0.1510
(60,70) 0.8380			(70,60) 0.8380					(67,66) 0.6870						(56,66) 0.1620
(61,71) 0.8490			(71,61) 0.8490					(76,66) 0.1510						(65,66) 0.6870
(62,71) 0.1620			(72,61) 0.1620					(57,67) 0.1620						(76,66) 0.1510
(61,72) 0.1510			(71,62) 0.1510					(68,67) 0.6870						(57,67) 0.1620
(62,72) 0.6870			(72,62) 0.6870					(77,67) 0.1510						(66,67) 0.6870
(63,72) 0.1620			(73,62) 0.1620					(58,68) 0.1620						(77,67) 0.1510
(62,73) 0.1510			(72,63) 0.1510					(69,68) 0.6870						(58,68) 0.1620
(63,73) 0.6870			(73,63) 0.6870					(78,68) 0.1510						(67,68) 0.6870
(64,73) 0.1620			(74,63) 0.1620					(59,69) 0.1620						(78,68) 0.1510
(63,74) 0.1510			(73,64) 0.1510					(70,69) 0.6870						(59,69) 0.1620
(64,74) 0.6870			(74,64) 0.6870					(79,69) 0.1510						(68,69) 0.6870
(65,74) 0.1620			(75,64) 0.1620					(60,70) 0.1620						(79,69) 0.1510
(64,75) 0.1510			(74,65) 0.1510					(80,70) 0.1510						(69,70) 0.6870
(65,75) 0.6870			(75,65) 0.6870					(72,71) 0.6870						(61,71) 0.1620
(66,75) 0.1620			(76,65) 0.1620					(62,72) 0.1620						(81,71) 0.1510
(65,76) 0.1510			(75,66) 0.1510					(73,72) 0.6870						(62,72) 0.1620
(66,76) 0.6870			(76,66) 0.6870					(82,72) 0.1510						(71,72) 0.6870
(67,76) 0.1620			(77,66) 0.1620					(63,73) 0.1620						(82,72) 0.1510
(66,77) 0.1510			(76,67) 0.1510					(74,73) 0.6870						(63,73) 0.1620
(67,77) 0.6870			(77,67) 0.6870					(83,73) 0.1510						(72,73) 0.6870
(68,77) 0.1620			(78,67) 0.1620					(64,74) 0.1620						(83,73) 0.1510
(67,78) 0.1510			(77,68) 0.1510					(75,74) 0.6870						(64,74) 0.1620
(68,78) 0.6870			(78,68) 0.6870					(84,74) 0.1510						(73,74) 0.6870
(69,78) 0.1620			(79,68) 0.1620					(65,75) 0.1620						(84,74) 0.1510
(68,79) 0.1510			(78,69) 0.1510					(76,75) 0.6870						(65,75) 0.1620
(69,79) 0.6870			(79,69) 0.6870					(85,75) 0.1510						(74,75) 0.6870
(70,79) 0.1620			(80,69) 0.1620					(66,76) 0.1620						(85,75) 0.1510
(69,80) 0.1510			(79,70) 0.1510					(77,76) 0.6870						(66,76) 0.1620
(70,80) 0.8380			(80,70) 0.8380					(86,76) 0.1510						(75,76) 0.6870
(71,81) 0.8490			(81,71) 0.8490					(67,77) 0.1620						(86,76) 0.1510
(72,81) 0.1620			(82,71) 0.1620					(78,77) 0.6870						(67,77) 0.1620
(71,82) 0.1510			(81,72) 0.1510					(87,77) 0.1510						(76,77) 0.6870
(72,82) 0.6870			(82,72) 0.6870					(68,78) 0.1620						(87,77) 0.1510
(73,82) 0.1620			(83,72) 0.1620					(79,78) 0.6870						(68,78) 0.1620
(72,83) 0.1510			(82,73) 0.1510					(88,78) 0.1510						(77,78) 0.6870
(73,83) 0.6870			(83,73) 0.6870					(69,79) 0.1620						(88,78) 0.1510
(74,83) 0.1620			(84,73) 0.1620					(80,79) 0.6870						(69,79) 0.1620
(73,84) 0.1510			(83,74) 0.1510					(89,79) 0.1510						(78,79) 0.6870
(74,84) 0.6870			(84,74) 0.6870					(70,80) 0.1620						(89,79) 0.1510
(75,84) 0.1620			(85,74) 0.1620					(90,80) 0.1510						(79,80) 0.6870
(74,85) 0.1510			(84,75) 0.1510					(82,81) 0.6870						(71,81) 0.1620
(75,85) 0.6870			(85,75) 0.6870					(72,82) 0.1620						(91,81) 0.1510
(76,85) 0.1620			(86,75) 0.1620					(83,82) 0.6870						(72,82) 0.1620
(75,86) 0.1510			(85,76) 0.1510					(92,82) 0.1510						(81,82) 0.6870
(76,86) 0.6870			(86,76) 0.6870					(73,83) 0.1620						(92,82) 0.1510
(77,86) 0.1620			(87,76) 0.1620					(84,83) 0.6870						(73,83) 0.1620
(76,87) 0.1510			(86,77) 0.1510					(93,83) 0.1510						(82,83) 0.6870
(77,87) 0.6870			(87,77) 0.6870					(74,84) 0.1620						(93,83) 0.1510
(78,87) 0.1620			(88,77) 0.1620					(85,84) 0.6870						(74,84) 0.1620
(77,88) 0.1510			(87,78) 0.1510					(94,84) 0.1510						(83,84) 0.6870
(78,88) 0.6870			(88,78) 0.6870					(75,85) 0.1620						(94,84) 0.1510
(79,88) 0.1620			(89,78) 0.1620					(86,85) 0.6870						(75,85) 0.1620
(78,89) 0.1510			(88,79) 0.1510					(95,85) 0.1510						(84,85) 0.6870
(79,89) 0.6870			(89,79) 0.6870					(76,86) 0.1620						(95,85) 0.1510
(80,89) 0.1620			(90,79) 0.1620					(87,86) 0.6870						(76,86) 0.1620
(79,90) 0.1510			(89,80) 0.1510					(96,86) 0.1510						(85,86) 0.6870
(80,90) 0.8380			(90,80) 0.8380					(77,87) 0.1620						(96,86) 0.1510
(81,91) 0.8490			(91,81) 0.8490					(88,87) 0.6870						(77,87) 0.1620
(82,91) 0.1620			(92,81) 0.1620					(97,87) 0.1510						(86,87) 0.6870
(81,92) 0.1510			(91,82) 0.1510					(78,88) 0.1620						(97,87) 0.1510
(82,92) 0.6870			(92,82) 0.6870					(89,88) 0.6870						(78,88) 0.1620
(83,92) 0.1620			(93,82) 0.1620					(98,88) 0.1510						(87,88) 0.6870
(82,93) 0.1510			(92,83) 0.1510					(79,89) 0.1620						(98,88) 0.1510
(83,93) 0.6870			(93,83) 0.6870					(90,89) 0.6870						(79,89) 0.1620
(84,93) 0.1620			(94,83) 0.1620					(99,89) 0.1510						(88,89) 0.6870
(83,94) 0.1510			(93,84) 0.1510					(80,90) 0.1620						(99,89) 0.1510
(84,94) 0.6870			(94,84) 0.6870					(100,90) 0.1510						(89,90) 0.6870
(85,94) 0.1620			(95,84) 0.1620					(92,91) 0.6870						(81,91) 0.1620
(84,95) 0.1510			(94,85) 0.1510					(82,92) 0.1620						(101,91) 0.1510
(85,95) 0.6870			(95,85) 0.6870					(93,92) 0.6870						(82,92) 0.1620
(86,95) 0.1620			(96,85) 0.1620					(102,92) 0.1510						(91,92) 0.6870
(85,96) 0.1510			(95,86) 0.1510					(83,93) 0.1620						(102,92) 0.1510
(86,96) 0.6870			(96,86) 0.6870					(94,93) 0.6870						(83,93) 0.1620
(87,96) 0.1620			(97,86) 0.1620					(103,93) 0.1510						(92,93) 0.6870
(86,97) 0.1510			(96,87) 0.1510					(84,94) 0.1620						(103,93) 0.1510
(87,97) 0.6870			(97,87) 0.6870					(95,94) 0.6870						(84,94) 0.1620
(88,97) 0.1620			(98,87) 0.1620					(104,94) 0.1510						(93,94) 0.6870
(87,98) 0.1510			(97,88) 0.1510					(85,95) 0.1620						(104,94) 0.1510
(88,98) 0.6870			(98,88) 0.6870					(96,95) 0.6870						(85,95) 0.1620
(89,98) 0.1620			(99,88) 0.1620					(105,95) 0.1510						(94,95) 0.6870
(88,99) 0.1510			(98,89) 0.1510					(86,96) 0.1620						(105,95) 0.1510
(89,99) 0.6870			(99,89) 0.6870					(97,96) 0.6870						(86,96) 0.1620
(90,99) 0.1620			(100,89) 0.1620					(106,96) 0.1510						(95,96) 0.6870
(89,100) 0.1510			(99,90) 0.1510					(87,97) 0.1620						(106,96) 0.1510
(90,100) 0.8380			(100,90) 0.8380					(98,97) 0.6870						(87,97) 0.1620
(91,101) 0.8490			(101,91) 0.8490					(107,97) 0.1510						(96,97) 0.6870
(92,101) 0.1620			(102,91) 0.1620					(88,98) 0.1620						(107,97) 0.1510
(91,102) 0.1510			(101,92) 0.1510					(99,98) 0.6870						(88,98) 0.1620
(92,102) 0.6870			(102,92) 0.6870					(108,98) 0.1510						(97,98) 0.6870
(93,102) 0.1620			(103,92) 0.1620					(89,99) 0.1620						(108,98) 0.1510
(92,103) 0.1510			(102,93) 0.1510					(100,99) 0.6870						(89,99) 0.1620
(93,103) 0.6870			(103,93) 0.6870					(109,99) 0.1510						(98,99) 0.6870
(94,103) 0.1620			(104,93) 0.1620					(90,100) 0.1620						(109,99) 0.1510
(93,104) 0.1510			(103,94) 0.1510					(110,100) 0.1510						(99,100) 0.6870
(94,104) 0.6870			(104,94) 0.6870					(102,101) 0.8490						(91,101) 0.1620
(95,104) 0.1620			(105,94) 0.1620					(92,102) 0.1620						(92,102) 0.1620
(94,105) 0.1510			(104,95) 0.1510					(103,102) 0.8490						(101,102) 0.8490
(95,105) 0.6870			(105,95) 0.6870					(93,103) 0.1620						(93,103) 0.1620
(96,105) 0.1620			(106,95) 0.1620					(104,103) 0.8490						(102,103) 0.8490
(95,106) 0.1510			(105,96) 0.1510					(94,104) 0.1620						(94,104) 0.1620
(96,106) 0.6870			(106,96) 0.6870					(105,104) 0.8490						(103,104) 0.8490
(97,106) 0.1620			(107,96) 0.1620					(95,105) 0.1620						(95,105) 0.1620
(96,107) 0.1510			(106,97) 0.1510					(106,105) 0.8490						(104,105) 0.8490
(97,107) 0.6870			(107,97) 0.6870					(96,106) 0.1620						(96,106) 0.1620
(98,107) 0.1620			(108,97) 0.1620					(107,106) 0.8490						(105,106) 0.8490
(97,108) 0.1510			(107,98) 0.1510					(97,107) 0.1620						(97,107) 0.1620
(98,108) 0.6870			(108,98) 0.6870					(108,107) 0.8490						(106,107) 0.8490
(99,108) 0.1620			(109,98) 0.1620					(98,108) 0.1620						(98,108) 0.1620
(98,109) 0.1510			(108,99) 0.1510					(109,108) 0.8490						(107,108) 0.8490
(99,109) 0.6870			(109,99) 0.6870					(99,109) 0.1620						(99,109) 0.1620
(100,109) 0.1620			(110,99) 0.1620					(110,109) 0.8490						(108,109) 0.8490
(99,110) 0.1510			(109,100) 0.1510					(100,110) 0.1620						(109,110) 0.8490
(100,110) 0.8380			(110,100) 0.8380
[truncated: 61 more columns]
