# Supplementary material for: Robust Satisficing Decision Making for Unmanned Aerial Vehicle Complex Missions under Severe Uncertainty
Source: PLoS One. 2016 Nov 11;11(11):e0166448. doi: 10.1371/journal.pone.0166448 (PMC5105955; doi:10.1371/journal.pone.0166448)
Supplement: S2 Data — The LTL formula in the experiment is transformed into a DRA. (XLSX) [file pone.0166448.s003.xlsx]

## Sheet: Sheet1
state_no	7
pairs	1
K	1
L	2,3,4,5,6,7
S0	6
APs	Unsafe	R1	R2	R3	R4	Home
trans
7	1	7	1	7	1	7	1	7	1	7	1	7	1	7	1	7	1	7	1	7	1	7	1	7	1	7	1	7	1	7	1	7	1	7	1	7	1	7	1	7	1	7	1	7	1	7	1	7	1
7	1	7	1	7	1	7	1	7	1	7	1	7	1	7	1	7	1	7	1	7	1	7	1	7	1	7	1	7	1	7	1	7	1	7	1	7	1	7	1	7	1	7	1	7	1	7	1	7	1
7	3	7	3	7	3	7	3	7	3	7	3	7	3	7	3	7	3	7	3	7	3	7	3	7	3	7	3	7	3	7	2	7	2	7	2	7	2	7	2	7	2	7	2	7	2	7	2	7	2
7	4	7	4	7	4	7	4	7	4	7	4	7	4	7	3	7	3	7	3	7	3	7	3	7	3	7	3	7	3	7	4	7	4	7	4	7	4	7	4	7	4	7	4	7	4	7	3	7	3
7	5	7	5	7	5	7	4	7	4	7	4	7	4	7	5	7	5	7	5	7	5	7	4	7	4	7	4	7	4	7	5	7	5	7	5	7	5	7	4	7	4	7	4	7	4	7	5	7	5
7	5	7	5	7	5	7	6	7	5	7	5	7	5	7	6	7	5	7	5	7	5	7	6	7	5	7	5	7	5	7	6	7	5	7	5	7	5	7	6	7	5	7	5	7	5	7	6	7	5
7	7	7	7	7	7	7	7	7	7	7	7	7	7	7	7	7	7	7	7	7	7	7	7	7	7	7	7	7	7	7	7	7	7	7	7	7	7	7	7	7	7	7	7	7	7	7	7	7	7
[truncated: 14 more columns]
