# Supplementary material for: Robust Satisficing Decision Making for Unmanned Aerial Vehicle Complex Missions under Severe Uncertainty
Source: PLoS One. 2016 Nov 11;11(11):e0166448. doi: 10.1371/journal.pone.0166448 (PMC5105955; doi:10.1371/journal.pone.0166448)
Supplement: S3 Data — This data set includes the robust satisficing policies π1, π2, π3, π4, and πs, the min-max robust policy πm, and the RDM robust policies πr1 and πr2. (XLSX) [file pone.0166448.s004.xlsx]

## Sheet: Sheet1
policy1 for DLSP 0.9									policy2 for DLSP 0.8											policy3 for DLSP 0.7											policy4 for DLSP 0.6											min-max robust policym
DRA state MDP state	1	2	3	4	5	6	7		DRA state MDP state	1	2	3	4	5	6	7				DRA state MDP state	1	2	3	4	5	6	7				DRA state MDP state	1	2	3	4	5	6	7				DRA state MDP state	1	2	3	4	5	6	7
1	0	1	1	4	1	1	1		1	0	1	1	4	1	1	1				1	0	1	1	4	1	1	1				1	0	1	1	4	1	1	1				2	0	1	1	4	1	1	1
2	0	1	3	1	1	3	1		2	0	1	3	1	1	3	1				2	0	1	3	1	1	3	1				2	0	1	3	1	1	3	1				3	0	1	3	1	1	3	1
3	1	1	1	1	1	1	1		3	1	1	1	1	1	1	1				3	1	1	1	1	1	1	1				3	1	1	1	1	1	1	1				4	1	1	1	1	1	1	1
4	1	1	1	1	1	1	1		4	1	1	1	1	1	1	1				4	1	1	1	1	1	1	1				4	1	1	1	1	1	1	1				5	1	1	1	1	1	1	1
5	1	1	1	1	1	1	1		5	1	1	1	1	1	1	1				5	1	1	1	1	1	1	1				5	1	1	1	1	1	1	1				6	1	1	1	1	1	1	1
6	1	1	1	1	1	1	1		6	1	1	1	1	1	1	1				6	1	1	1	1	1	1	1				6	1	1	1	1	1	1	1				7	1	1	1	1	1	1	1
7	1	1	1	1	1	1	1		7	1	1	1	1	1	1	1				7	1	1	1	1	1	1	1				7	1	1	1	1	1	1	1				8	1	1	1	1	1	1	1
8	1	1	1	1	1	1	1		8	1	1	1	1	1	1	1				8	1	1	1	1	1	1	1				8	1	1	1	1	1	1	1				9	1	1	1	1	1	1	1
9	0	1	1	1	4	1	1		9	0	1	1	1	4	4	1				9	0	1	1	1	4	4	1				9	0	1	1	1	4	4	1				10	0	1	1	1	4	1	1
10	0	1	3	3	1	1	1		10	0	1	3	3	1	1	1				10	0	1	3	3	1	1	1				10	0	1	3	3	1	1	1				11	0	1	3	3	1	1	1
11	0	1	1	4	1	1	1		11	0	1	1	4	1	1	1				11	0	1	1	4	1	1	1				11	0	1	1	4	1	1	1				12	0	1	1	4	1	1	1
12	0	1	3	4	1	1	1		12	0	1	3	4	1	1	1				12	0	1	3	4	4	1	1				12	0	1	3	4	4	1	1				13	0	1	3	4	1	1	1
13	0	1	1	1	1	1	1		13	0	1	1	1	1	1	1				13	0	1	1	1	1	1	1				13	0	1	1	1	1	1	1				14	0	1	1	1	1	1	1
14	0	1	1	1	1	1	1		14	0	1	1	1	1	1	1				14	0	1	1	1	1	1	1				14	0	1	1	1	1	1	1				15	0	1	1	1	1	1	1
15	1	1	1	1	1	1	1		15	1	1	1	1	1	1	1				15	1	1	1	1	1	1	1				15	1	1	1	1	1	1	1				16	1	1	1	1	1	1	1
16	1	1	1	1	1	1	1		16	1	1	1	1	1	1	1				16	1	1	1	1	1	1	1				16	1	1	1	1	1	1	1				17	1	1	1	1	1	1	1
17	0	1	1	1	1	1	1		17	0	1	1	1	1	1	1				17	0	1	1	1	1	1	1				17	0	1	1	1	1	1	1				18	0	1	1	1	1	1	1
18	0	1	1	1	1	1	1		18	0	1	1	1	1	1	1				18	0	1	1	1	1	1	1				18	0	1	1	1	1	1	1				19	0	1	1	1	1	1	1
19	0	1	3	3	4	1	1		19	0	1	3	3	4	4	1				19	0	1	3	3	4	4	1				19	0	1	3	3	4	4	1				20	0	1	3	3	4	1	1
20	0	1	3	3	1	3	1		20	0	1	3	3	1	3	1				20	0	1	3	3	1	3	1				20	0	1	3	3	1	3	1				21	0	1	3	3	1	3	1
21	0	1	4	4	1	1	1		21	0	1	4	4	1	1	1				21	0	1	4	4	1	1	1				21	0	1	4	4	1	1	1				22	0	1	4	4	1	1	1
22	0	1	1	4	4	3	1		22	0	1	1	4	4	3	1				22	0	1	1	4	4	3	1				22	0	1	1	4	4	1	1				23	0	1	1	4	4	3	1
23	0	1	3	4	4	4	1		23	0	1	3	4	4	4	1				23	0	1	3	4	4	4	1				23	0	1	3	4	4	4	1				24	0	1	3	4	4	4	1
24	0	1	3	4	4	4	1		24	0	1	3	4	4	4	1				24	0	1	3	4	4	4	1				24	0	1	3	4	4	4	1				25	0	1	3	4	4	4	1
25	0	1	1	1	1	1	1		25	0	1	1	1	1	1	1				25	0	1	1	1	1	1	1				25	0	1	1	1	1	1	1				26	0	1	1	1	1	1	1
26	0	1	1	1	1	1	1		26	0	1	1	1	1	1	1				26	0	1	1	1	1	1	1				26	0	1	1	1	1	1	1				27	0	1	1	1	1	1	1
27	0	1	3	3	4	4	1		27	0	1	3	3	4	4	1				27	0	1	3	3	4	4	1				27	0	1	3	3	4	4	1				28	0	1	3	3	4	4	1
28	0	1	3	3	4	4	1		28	0	1	3	3	4	4	1				28	0	1	3	3	4	4	1				28	0	1	3	3	4	4	1				29	0	1	3	3	4	4	1
29	0	1	3	3	4	2	1		29	0	1	3	3	4	2	1				29	0	1	3	3	4	2	1				29	0	1	3	3	4	4	1				30	0	1	3	3	4	2	1
30	0	1	3	3	1	2	1		30	0	1	3	3	1	2	1				30	0	1	3	3	1	2	1				30	0	1	3	3	1	2	1				31	0	1	3	3	1	2	1
31	0	1	2	4	1	1	1		31	0	1	2	4	1	1	1				31	0	1	2	4	1	1	1				31	0	1	2	4	1	1	1				32	0	1	2	4	1	1	1
32	0	2	3	4	3	3	1		32	0	2	3	4	3	3	1				32	0	2	3	4	4	3	1				32	0	2	3	4	4	3	1				33	0	2	3	4	3	3	1
33	0	2	2	2	2	2	1		33	0	2	2	2	2	2	1				33	0	2	2	2	2	2	1				33	0	2	2	2	2	2	1				34	0	2	2	2	2	2	1
34	0	2	3	4	4	4	1		34	0	2	3	4	4	4	1				34	0	2	3	4	4	4	1				34	0	2	3	4	4	4	1				35	0	2	3	4	4	4	1
35	0	1	3	1	4	4	1		35	0	1	3	1	4	4	1				35	0	1	3	1	4	4	1				35	0	1	3	1	4	4	1				36	0	1	3	1	4	4	1
36	0	1	3	1	4	4	1		36	0	1	3	1	4	4	1				36	0	1	3	1	4	4	1				36	0	1	3	1	4	4	1				37	0	1	3	1	4	4	1
37	0	2	3	3	4	4	1		37	0	2	3	3	4	4	1				37	0	2	3	3	4	4	1				37	0	2	3	3	4	4	1				38	0	2	3	3	4	4	1
38	0	2	2	2	2	2	1		38	0	2	2	2	2	2	1				38	0	2	2	2	2	2	1				38	0	2	2	2	2	2	1				39	0	2	2	2	2	2	1
39	0	2	3	3	4	2	1		39	0	2	3	3	4	2	1				39	0	2	3	3	4	4	1				39	0	2	3	3	4	4	1				40	0	2	3	3	4	2	1
40	0	1	3	3	1	2	1		40	0	1	3	3	1	2	1				40	0	1	3	3	1	2	1				40	0	1	3	3	1	2	1				41	0	1	3	3	1	2	1
41	0	1	2	2	1	1	1		41	0	1	2	2	1	1	1				41	0	1	2	2	1	1	1				41	0	1	2	2	1	1	1				42	0	1	2	2	1	1	1
42	0	2	3	2	3	3	1		42	0	2	3	2	3	3	1				42	0	2	3	2	3	3	1				42	0	2	3	2	3	3	1				43	0	2	3	2	3	3	1
43	1	1	1	1	1	1	1		43	1	1	1	1	1	1	1				43	1	1	1	1	1	1	1				43	1	1	1	1	1	1	1				44	1	1	1	1	1	1	1
44	0	2	2	2	2	2	1		44	0	2	2	2	2	2	1				44	0	2	2	2	2	2	1				44	0	2	2	2	2	2	1				45	0	2	2	2	2	2	1
45	0	2	3	4	4	4	1		45	0	2	3	4	4	4	1				45	0	2	3	4	4	4	1				45	0	2	3	4	4	4	1				46	0	2	3	4	4	4	1
46	0	2	3	3	4	4	1		46	0	2	3	3	4	4	1				46	0	2	3	3	4	4	1				46	0	2	3	3	4	4	1				47	0	2	3	3	4	4	1
47	0	2	2	2	2	2	1		47	0	2	2	2	2	2	1				47	0	2	2	2	2	2	1				47	0	2	2	2	2	2	1				48	0	2	2	2	2	2	1
48	1	1	1	1	1	1	1		48	1	1	1	1	1	1	1				48	1	1	1	1	1	1	1				48	1	1	1	1	1	1	1				49	1	1	1	1	1	1	1
49	0	2	2	2	4	2	1		49	0	2	2	2	4	4	1				49	0	2	2	2	4	4	1				49	0	2	2	2	4	4	1				50	0	2	2	2	4	2	1
50	0	1	2	2	1	2	1		50	0	1	2	2	1	2	1				50	0	1	2	2	1	2	1				50	0	1	2	2	1	2	1				51	0	1	2	2	1	2	1
51	0	1	2	2	1	1	1		51	0	1	2	2	1	1	1				51	0	1	2	2	1	1	1				51	0	1	2	2	1	1	1				52	0	1	2	2	1	1	1
52	0	3	3	3	3	3	1		52	0	3	3	3	3	3	1				52	0	3	3	3	3	3	1				52	0	3	3	3	3	3	1				53	0	3	3	3	3	3	1
53	1	1	1	1	1	1	1		53	1	1	1	1	1	1	1				53	1	1	1	1	1	1	1				53	1	1	1	1	1	1	1				54	1	1	1	1	1	1	1
54	1	1	1	1	1	1	1		54	1	1	1	1	1	1	1				54	1	1	1	1	1	1	1				54	1	1	1	1	1	1	1				55	1	1	1	1	1	1	1
55	0	1	2	2	1	4	1		55	0	1	2	2	4	4	1				55	0	1	2	1	4	4	1				55	0	1	2	1	4	4	1				56	0	1	2	2	1	4	1
56	0	1	3	3	1	2	1		56	0	1	3	3	1	2	1				56	0	1	3	3	1	2	1				56	0	1	3	3	1	2	1				57	0	1	3	3	1	2	1
57	1	1	1	1	1	1	1		57	1	1	1	1	1	1	1				57	1	1	1	1	1	1	1				57	1	1	1	1	1	1	1				58	1	1	1	1	1	1	1
58	1	1	1	1	1	1	1		58	1	1	1	1	1	1	1				58	1	1	1	1	1	1	1				58	1	1	1	1	1	1	1				59	1	1	1	1	1	1	1
59	0	4	4	4	4	4	1		59	0	4	4	4	4	4	1				59	0	4	4	4	4	4	1				59	0	4	4	4	4	4	1				60	0	4	4	4	4	4	1
60	0	1	2	2	1	2	1		60	0	1	2	2	1	2	1				60	0	1	2	2	1	2	1				60	0	1	2	2	1	2	1				61	0	1	2	2	1	2	1
61	0	1	2	2	1	1	1		61	0	1	2	2	1	1	1				61	0	1	2	2	1	1	1				61	0	1	2	2	1	1	1				62	0	1	2	2	1	1	1
62	0	1	3	1	1	1	1		62	0	1	3	3	1	1	1				62	0	1	3	3	1	3	1				62	0	1	3	3	1	3	1				63	0	1	3	1	1	1	1
63	1	1	1	1	1	1	1		63	1	1	1	1	1	1	1				63	1	1	1	1	1	1	1				63	1	1	1	1	1	1	1				64	1	1	1	1	1	1	1
64	0	1	1	1	1	1	1		64	0	1	1	1	1	1	1				64	0	1	1	1	1	1	1				64	0	1	1	1	1	1	1				65	0	1	1	1	1	1	1
65	0	1	3	4	4	3	1		65	0	1	3	4	4	4	1				65	0	1	3	4	4	4	1				65	0	1	3	4	4	4	1				66	0	1	3	4	4	3	1
66	0	1	3	3	4	4	1		66	0	1	3	3	4	4	1				66	0	1	3	3	4	4	1				66	0	1	3	3	4	4	1				67	0	1	3	3	4	3	1
67	0	1	1	1	1	1	1		67	0	1	1	1	1	1	1				67	0	1	1	1	1	1	1				67	0	1	1	1	1	1	1				68	0	1	1	1	1	1	1
68	1	1	1	1	1	1	1		68	1	1	1	1	1	1	1				68	1	1	1	1	1	1	1				68	1	1	1	1	1	1	1				69	1	1	1	1	1	1	1
69	0	1	1	1	1	4	1		69	0	1	1	4	4	4	1				69	0	1	1	4	4	4	1				69	0	1	1	4	4	4	1				70	0	1	4	1	1	4	1
70	0	1	2	2	1	2	1		70	0	1	2	2	1	2	1				70	0	1	2	2	1	2	1				70	0	1	2	2	1	2	1				71	0	1	2	2	1	2	1
71	0	1	2	4	4	1	1		71	0	1	2	2	4	1	1				71	0	1	2	2	4	1	1				71	0	1	2	2	4	1	1				72	0	1	2	4	4	1	1
72	0	1	3	4	4	1	1		72	0	1	3	4	4	1	1				72	0	1	3	4	4	1	1				72	0	1	3	4	4	1	1				73	0	1	3	4	4	1	1
73	0	1	1	1	1	1	1		73	0	1	1	1	1	1	1				73	0	1	1	1	1	1	1				73	0	1	1	1	1	1	1				74	0	1	1	1	1	1	1
74	0	1	3	4	4	3	1		74	0	1	3	4	4	3	1				74	0	1	3	4	4	3	1				74	0	1	3	4	4	4	1				75	0	1	3	4	4	3	1
75	0	1	3	2	4	3	1		75	0	1	3	2	4	4	1				75	0	1	3	2	4	4	1				75	0	1	3	2	4	4	1				76	0	1	3	2	4	3	1
76	0	1	3	2	4	4	1		76	0	1	3	2	4	4	1				76	0	1	3	2	4	4	1				76	0	1	3	2	4	4	1				77	0	1	3	2	4	3	1
77	0	1	3	3	4	4	1		77	0	1	3	3	4	4	1				77	0	1	3	3	4	4	1				77	0	1	3	3	4	4	1				78	0	1	3	3	4	4	1
78	0	1	1	1	1	1	1		78	0	1	1	1	1	1	1				78	0	1	1	1	1	1	1				78	0	1	1	1	1	1	1				79	0	1	1	1	1	1	1
79	0	1	3	3	1	4	1		79	0	1	3	3	4	4	1				79	0	1	3	3	4	4	1				79	0	1	3	3	4	4	1				80	0	1	3	3	1	4	1
80	0	1	3	3	1	2	1		80	0	1	3	2	1	2	1				80	0	1	3	2	1	2	1				80	0	1	3	2	1	2	1				81	0	1	2	3	1	2	1
81	0	1	2	4	4	1	1		81	0	1	2	4	4	1	1				81	0	1	2	4	4	1	1				81	0	1	2	4	4	1	1				82	0	1	2	4	4	1	1
82	0	1	3	4	4	1	1		82	0	1	3	4	4	1	1				82	0	1	3	4	4	1	1				82	0	1	3	4	4	1	1				83	0	1	3	4	4	1	1
83	0	1	3	4	4	3	1		83	0	1	3	4	4	3	1				83	0	1	3	4	4	3	1				83	0	1	3	4	4	3	1				84	0	1	3	4	4	3	1
84	0	2	3	4	4	3	1		84	0	2	3	4	4	3	1				84	0	2	3	4	4	3	1				84	0	2	3	4	4	3	1				85	0	2	3	4	4	3	1
85	0	2	2	2	2	2	1		85	0	2	2	2	2	2	1				85	0	2	2	2	2	2	1				85	0	2	2	2	2	2	1				86	0	2	2	2	2	2	1
86	0	2	2	2	2	2	1		86	0	2	2	2	2	2	1				86	0	2	2	2	2	2	1				86	0	2	2	2	2	2	1				87	0	2	2	2	2	2	1
87	0	2	3	3	4	4	1		87	0	2	3	3	4	4	1				87	0	2	3	3	4	4	1				87	0	2	3	3	4	4	1				88	0	2	3	3	4	4	1
88	0	1	3	3	4	4	1		88	0	1	3	3	4	4	1				88	0	1	3	3	4	4	1				88	0	1	3	3	4	4	1				89	0	1	3	3	4	4	1
89	0	1	3	3	1	4	1		89	0	1	3	3	1	4	1				89	0	1	3	3	1	4	1				89	0	1	3	3	4	4	1				90	0	1	3	3	1	4	1
90	0	1	3	3	1	2	1		90	0	1	3	3	1	2	1				90	0	1	3	3	1	2	1				90	0	1	3	3	1	2	1				91	0	1	3	3	1	2	1
91	0	1	2	4	4	4	1		91	0	1	2	2	4	4	1				91	0	1	2	2	4	4	1				91	0	1	2	2	4	4	1				92	0	1	2	4	4	4	1
92	0	2	3	4	4	4	1		92	0	2	3	4	4	4	1				92	0	2	3	4	4	4	1				92	0	2	3	4	4	4	1				93	0	2	3	4	4	4	1
93	0	2	2	2	2	2	1		93	0	2	2	2	2	2	1				93	0	2	2	2	2	2	1				93	0	2	2	2	2	2	1				94	0	2	2	2	2	2	1
94	0	2	2	2	2	2	1		94	0	2	2	2	2	2	1				94	0	2	2	2	2	2	1				94	0	2	2	2	2	2	1				95	0	2	2	2	2	2	1
95	1	1	1	1	1	1	1		95	1	1	1	1	1	1	1				95	1	1	1	1	1	1	1				95	1	1	1	1	1	1	1				96	1	1	1	1	1	1	1
96	1	1	1	1	1	1	1		96	1	1	1	1	1	1	1				96	1	1	1	1	1	1	1				96	1	1	1	1	1	1	1				97	1	1	1	1	1	1	1
97	0	2	2	2	2	2	1		97	0	2	2	2	2	2	1				97	0	2	2	2	2	2	1				97	0	2	2	2	2	2	1				98	0	2	2	2	2	2	1
98	0	2	2	2	2	2	1		98	0	2	2	2	2	2	1				98	0	2	2	2	2	2	1				98	0	2	2	2	2	2	1				99	0	2	2	2	2	2	1
99	0	2	3	3	3	4	1		99	0	2	3	3	3	4	1				99	0	2	3	3	3	4	1				99	0	2	3	3	3	4	1				100	0	2	3	3	3	4	1
100	0	1	3	3	3	2	1		100	0	1	3	3	3	2	1				100	0	1	3	3	3	2	1				100	0	1	3	3	3	2	1				101	0	1	3	3	3	2	1
101	0	2	2	4	4	2	1		101	0	2	2	4	4	2	1				101	0	2	2	4	4	2	1				101	0	2	2	4	4	2	1				102	0	2	2	4	4	2	1
102	0	2	3	2	2	2	1		102	0	2	3	2	2	2	1				102	0	2	3	2	2	2	1				102	0	2	3	2	2	3	1				103	0	2	3	2	2	2	1
103	1	1	1	1	1	1	1		103	1	1	1	1	1	1	1				103	1	1	1	1	1	1	1				103	1	1	1	1	1	1	1				104	1	1	1	1	1	1	1
104	1	1	1	1	1	1	1		104	1	1	1	1	1	1	1				104	1	1	1	1	1	1	1				104	1	1	1	1	1	1	1				105	1	1	1	1	1	1	1
105	1	1	1	1	1	1	1		105	1	1	1	1	1	1	1				105	1	1	1	1	1	1	1				105	1	1	1	1	1	1	1				106	1	1	1	1	1	1	1
106	1	1	1	1	1	1	1		106	1	1	1	1	1	1	1				106	1	1	1	1	1	1	1				106	1	1	1	1	1	1	1				107	1	1	1	1	1	1	1
107	1	1	1	1	1	1	1		107	1	1	1	1	1	1	1				107	1	1	1	1	1	1	1				107	1	1	1	1	1	1	1				108	1	1	1	1	1	1	1
108	1	1	1	1	1	1	1		108	1	1	1	1	1	1	1				108	1	1	1	1	1	1	1				108	1	1	1	1	1	1	1				109	1	1	1	1	1	1	1
109	0	2	2	2	2	4	1		109	0	2	2	2	4	4	1				109	0	2	2	2	4	4	1				109	0	2	2	2	4	4	1				110	0	2	2	2	2	4	1
110	0	2	3	3	2	2	1		110	0	2	3	3	2	2	1				110	0	2	3	3	2	2	1				110	0	2	3	3	2	2	1					0	2	3	3	2	2	1
